# Supplementary material for: High Serum PD-L1 Levels Are Associated with Poor Survival in Urothelial Cancer Patients Treated with Chemotherapy and Immune Checkpoint Inhibitor Therapy
Source: Cancers (Basel). 2021 May 22;13(11):2548. doi: 10.3390/cancers13112548 (PMC8196869; doi:10.3390/cancers13112548)
Supplement: Supplementary file 1 [file cancers-13-02548-s001.zip]

Archive with 1 entries (1 files):
- cancers-1170390-supplementary.pdf
